# Supplementary material for: Ethyl 4-(dimethyl­amino)benzoate
Source: Acta Crystallogr Sect E Struct Rep Online. 2010 Jan 13;66(Pt 2):o355. doi: 10.1107/S160053680905541X (PMC2979858; doi:10.1107/S160053680905541X)
Supplement: Supplementary file 2 [file e-66-0o355-Isup2.hkl]

#
# h,k,l, Fc-squared, Fo-squared, sigma(Fo-squared) and status flag
#
data_I
_shelx_title ' vnat in P 21/a'
_shelx_refln_list_code          4
_shelx_F_calc_maximum      141.68
_exptl_crystal_F_000       416.00
_reflns_d_resolution_high  0.8414
 
loop_
 _symmetry_equiv_pos_as_xyz
 'x, y, z'
 '-x+1/2, y+1/2, -z'
 '-x, -y, -z'
 'x-1/2, -y-1/2, z'
 
_cell_length_a    12.6949
_cell_length_b     6.6596
_cell_length_c    12.8529
_cell_angle_alpha  90.000
_cell_angle_beta   98.672
_cell_angle_gamma  90.000
 
_shelx_F_squared_multiplier     1.000
 
loop_
 _refln_index_h
 _refln_index_k
 _refln_index_l
 _refln_F_squared_calc
 _refln_F_squared_meas
 _refln_F_squared_sigma
 _refln_observed_status
   2   0   0      909.86      889.20      2.64 o
   4   0   0       72.80       75.08      1.19 o
   6   0   0       69.30       65.00      1.40 o
   8   0   0      709.57      774.16      5.32 o
  10   0   0       16.62       19.33      0.76 o
  12   0   0       32.54       33.04      1.01 o
  14   0   0        1.68        3.30      0.80 o
   1   1   0      601.04      643.10     28.58 o
   2   1   0     1058.00      955.55     53.97 o
   3   1   0     1552.05     1497.96     56.76 o
   4   1   0        6.49       11.08      0.34 o
   5   1   0     1217.55     1301.45     28.27 o
   6   1   0     1221.25     1240.38     13.22 o
   7   1   0       19.77       21.29      0.43 o
   8   1   0        2.46        1.13      0.35 o
   9   1   0        0.01       -0.62      0.62 o
  10   1   0       10.91       11.15      0.47 o
  11   1   0        8.93        8.36      0.49 o
  12   1   0        0.82        0.03      1.53 o
  13   1   0       27.03       28.88      0.80 o
  14   1   0       10.05        9.18      0.69 o
   0   2   0     1190.42     1277.46      3.08 o
   1   2   0      128.64      134.11      5.90 o
   2   2   0      607.25      579.44     50.93 o
   3   2   0      132.56      137.97      9.43 o
   4   2   0       51.17       49.73      1.85 o
   5   2   0        0.78        1.08      0.44 o
   6   2   0      248.22      257.27     11.29 o
   7   2   0      244.52      217.61      4.60 o
   8   2   0       25.90       27.80      0.58 o
   9   2   0        9.51       10.39      1.11 o
  10   2   0       92.75       84.61      4.59 o
  11   2   0      132.63      140.35      2.18 o
  12   2   0       63.68       65.34      1.39 o
  13   2   0        0.22       -0.92      0.92 o
  14   2   0        0.10        0.40      0.93 o
   1   3   0        0.51        0.48      0.31 o
   2   3   0        5.40        7.55      0.63 o
   3   3   0        0.05        0.21      0.44 o
   4   3   0      114.53      109.35      6.15 o
   5   3   0      490.78      499.88     30.00 o
   6   3   0      513.77      535.79     27.50 o
   7   3   0        0.00       -0.55      0.60 o
   8   3   0        2.44        2.14      0.58 o
   9   3   0        4.17        4.01      0.44 o
  10   3   0        0.00       -0.32      0.74 o
  11   3   0        4.75        4.77      0.50 o
  12   3   0       40.82       44.85      1.45 o
  13   3   0       10.94       10.48      0.72 o
   0   4   0      706.96      834.09      3.69 o
   1   4   0       84.08       93.32      4.93 o
   2   4   0        1.33        1.60      0.53 o
   3   4   0       42.80       44.71      4.66 o
   4   4   0       43.26       41.27      4.18 o
   5   4   0       27.75       30.93      2.59 o
   6   4   0      139.70      138.34     10.90 o
   7   4   0       23.50       24.55      1.40 o
   8   4   0       72.10       70.79      2.99 o
   9   4   0      126.76      123.49      8.30 o
  10   4   0        5.87        7.11      0.51 o
  11   4   0        0.76        1.37      0.89 o
  12   4   0        0.99        0.72      0.84 o
   1   5   0      136.20      129.68      7.27 o
   2   5   0        1.81        2.34      0.40 o
   3   5   0       24.34       22.21      2.64 o
   4   5   0       14.81       15.36      1.11 o
   5   5   0       30.33       39.42      4.18 o
   6   5   0       26.13       34.98      3.45 o
   7   5   0        0.84       -0.08      1.52 o
   8   5   0        5.54        4.67      0.55 o
   9   5   0        0.26        0.85      1.33 o
  10   5   0        9.16       11.08      0.72 o
  11   5   0        2.83        2.94      1.12 o
   0   6   0       36.54       36.34      0.79 o
   1   6   0        0.01       -0.06      0.61 o
   2   6   0        0.17       -0.01      1.42 o
   3   6   0        6.38        6.04      0.71 o
   4   6   0        0.16       -1.08      1.08 o
   5   6   0       45.15       59.61      5.41 o
   6   6   0        0.01       -2.88      2.88 o
   7   6   0        5.42        4.50      1.13 o
   8   6   0       18.57       17.94      2.03 o
   9   6   0        1.83        2.35      1.19 o
   1   7   0       13.70       11.56      0.52 o
   2   7   0        0.23        0.01      1.07 o
   3   7   0        4.92        4.33      1.37 o
   4   7   0       33.72       37.22      1.29 o
   5   7   0       64.71       84.91     11.87 o
   6   7   0       19.10       13.98     92.53 o
 -14   0   1        6.36        6.49      0.88 o
 -12   0   1       82.18       76.38      2.11 o
 -10   0   1       68.99       69.36      1.98 o
  -8   0   1        3.28        7.27      0.46 o
  -6   0   1       74.75       77.96      1.49 o
  -4   0   1       54.67       63.22      1.12 o
  -2   0   1    20074.03    20099.46     15.19 o
   2   0   1     2818.48     2716.24      5.12 o
   4   0   1      171.66      157.21      1.73 o
   6   0   1      853.33      900.24      4.85 o
   8   0   1       32.25       26.95      0.79 o
  10   0   1        4.01        5.42      0.60 o
  12   0   1        0.53        0.72      0.99 o
  14   0   1       32.79       33.99      1.27 o
 -14   1   1       10.50        9.78      0.66 o
 -13   1   1       33.68       32.91      0.84 o
 -12   1   1       11.55       10.22      0.56 o
 -11   1   1        5.95        5.92      0.46 o
 -10   1   1       10.37       11.94      0.85 o
  -9   1   1       33.81       37.99      0.82 o
  -8   1   1        6.24        9.19      0.35 o
  -7   1   1      920.51      991.95     13.77 o
  -6   1   1      148.16      113.27      2.71 o
  -5   1   1       19.58       14.99      0.85 o
  -4   1   1      547.99      516.49     12.90 o
  -3   1   1      424.22      402.05     12.65 o
  -2   1   1      871.52      827.95     34.28 o
  -1   1   1      158.78      165.83      2.08 o
   0   1   1       29.64       28.66      1.18 o
   1   1   1     3385.78     3542.42    140.30 o
   2   1   1       34.53       30.38      1.29 o
   3   1   1        5.83        6.61      0.23 o
   4   1   1       19.38       15.54      0.33 o
   5   1   1       68.95       69.34      0.98 o
   6   1   1        0.01       -0.35      0.43 o
   7   1   1       65.44       73.46      1.33 o
   8   1   1       28.30       25.40      0.50 o
   9   1   1        6.85        6.09      1.09 o
  10   1   1        0.07        0.25      0.64 o
  11   1   1       20.79       19.09      0.59 o
  12   1   1       78.55       81.43      4.90 o
  13   1   1       52.99       52.78      1.09 o
  14   1   1        0.35        0.36      0.91 o
 -14   2   1       21.06       16.88      0.79 o
 -13   2   1       91.74      106.43      2.86 o
 -12   2   1       67.30       64.07      1.38 o
 -11   2   1       18.54       16.01      8.08 o
 -10   2   1      408.89      389.45      3.27 o
  -9   2   1       65.92       70.40      1.42 o
  -8   2   1        0.05       -0.26      0.55 o
  -7   2   1       28.42       34.76      1.02 o
  -6   2   1        4.82        4.43      0.28 o
  -5   2   1       20.86       20.73      1.22 o
  -4   2   1       12.05       10.09      0.31 o
  -3   2   1      479.73      485.66     33.42 o
  -2   2   1      102.24      106.27      7.01 o
  -1   2   1     2042.63     2187.03     43.68 o
   0   2   1       23.84       28.11      0.41 o
   1   2   1       62.75       54.29      2.46 o
   2   2   1       21.13       26.67      2.12 o
   3   2   1      168.06      157.75     14.50 o
   4   2   1        0.36        0.42      0.39 o
   5   2   1       44.93       43.98      3.17 o
   6   2   1        3.16        7.11      0.31 o
   7   2   1       41.68       42.19      1.72 o
   8   2   1       30.54       23.97      0.51 o
   9   2   1       12.41       14.44      0.49 o
  10   2   1        2.15        2.06      0.63 o
  11   2   1        6.19        9.51      2.97 o
  12   2   1        4.36        4.96      0.53 o
  13   2   1        0.66       -0.57      1.39 o
  14   2   1        2.64        3.24      0.60 o
 -13   3   1       39.84       41.75      2.79 o
 -12   3   1        0.38        0.97      0.84 o
 -11   3   1        1.11        0.45      0.74 o
 -10   3   1       11.53       10.22      1.30 o
  -9   3   1        0.94        0.96      0.70 o
  -8   3   1      103.09      108.34      1.97 o
  -7   3   1      288.04      311.21     17.47 o
  -6   3   1       78.59       71.45      2.61 o
  -5   3   1      118.35      119.49      5.99 o
  -4   3   1       25.76       24.87      0.76 o
  -3   3   1       22.44       26.84      1.95 o
  -2   3   1      443.02      445.63     32.77 o
  -1   3   1       16.80       15.93      0.25 o
   0   3   1      719.67      787.53     12.66 o
   1   3   1     1350.11     1409.09     69.19 o
   2   3   1      989.30     1055.87    115.03 o
   3   3   1        2.45        2.27      0.32 o
   4   3   1      165.77      157.82     12.62 o
   5   3   1       91.98       97.51      6.69 o
   6   3   1        0.18        2.70      1.12 o
   7   3   1        2.45        3.21      0.37 o
   8   3   1        9.06        8.78      0.46 o
   9   3   1      103.86      108.28      1.81 o
  10   3   1       21.97       19.79      1.52 o
  11   3   1       90.98       90.29      1.77 o
  12   3   1       92.69       95.21      1.85 o
  13   3   1       25.49       27.16      0.87 o
 -12   4   1        2.47        3.09      0.56 o
 -11   4   1        9.20       10.85      0.69 o
 -10   4   1        4.11        3.98      0.47 o
  -9   4   1        6.87        8.17      0.49 o
  -8   4   1      163.03      151.50      7.22 o
  -7   4   1      255.28      258.98     14.63 o
  -6   4   1      118.16      115.36      6.88 o
  -5   4   1       28.78       29.09      2.13 o
  -4   4   1       14.93       14.46      1.57 o
  -3   4   1       93.38       94.08      9.50 o
  -2   4   1      303.72      317.16     27.80 o
  -1   4   1       31.11       33.36      0.70 o
   0   4   1       31.05       31.76      0.64 o
   1   4   1     1013.11     1013.56     55.85 o
   2   4   1       64.69       69.06      7.41 o
   3   4   1       72.97       72.48      7.03 o
   4   4   1        0.36        1.02      0.38 o
   5   4   1       73.92       76.46      6.01 o
   6   4   1      259.40      241.32     17.26 o
   7   4   1      830.17      817.96     57.93 o
   8   4   1      146.29      145.74     10.48 o
   9   4   1        6.96        7.64      0.52 o
  10   4   1        3.19        3.59      0.47 o
  11   4   1        2.28        4.17      0.53 o
  12   4   1        2.11        2.50      1.41 o
 -11   5   1        0.02       -1.67      1.81 o
 -10   5   1        7.61       58.09     40.79 o
  -9   5   1        0.94        0.81      0.82 o
  -8   5   1        7.72        1.47     34.81 o
  -7   5   1        0.08       -0.10      0.77 o
  -6   5   1       21.08       28.56      0.94 o
  -5   5   1      362.96      485.36     56.81 o
  -4   5   1      322.12      305.20     22.89 o
  -3   5   1       21.32       21.41      1.97 o
  -2   5   1        7.52        6.91      0.44 o
  -1   5   1        9.23        9.96      0.34 o
   0   5   1        0.35        0.13      0.49 o
   1   5   1       31.74       26.69      1.57 o
   2   5   1       67.62       63.12      6.84 o
   3   5   1        1.31        2.48      1.43 o
   4   5   1       11.66       11.92      2.23 o
   5   5   1        1.00        1.38      0.98 o
   6   5   1        2.25      136.23     88.75 o
   7   5   1       19.22       18.50      2.00 o
   8   5   1       10.00        9.78      0.75 o
   9   5   1        0.63        0.35      1.71 o
  10   5   1        1.21        2.93      1.11 o
  11   5   1        0.10        2.06      1.52 o
  -9   6   1        1.33        3.36      0.81 o
  -8   6   1       12.46       14.45      1.39 o
  -7   6   1        0.46        1.11      0.94 o
  -6   6   1       43.82       60.37      2.22 o
  -5   6   1       29.34       38.89      5.20 o
  -4   6   1      152.66      188.76      9.49 o
  -3   6   1       64.03       71.87      7.58 o
  -2   6   1       22.60       21.36      1.98 o
  -1   6   1        7.14        9.09      0.40 o
   0   6   1       32.74       30.20      0.53 o
   1   6   1        0.01        0.40      0.55 o
   2   6   1        0.97        0.49      1.65 o
   3   6   1        9.87       11.51      0.64 o
   4   6   1       57.42       61.24      3.08 o
   5   6   1        1.15        6.58      4.41 o
   6   6   1       11.06       13.51      0.94 o
   7   6   1        0.20       -0.09      0.91 o
   8   6   1       10.66       12.50      1.10 o
   9   6   1        0.62        0.19      0.91 o
  -7   7   1       40.89       40.46      4.76 o
  -6   7   1        7.23        8.21      1.32 o
  -5   7   1        3.66        3.79      2.91 o
  -4   7   1        1.16        1.44      1.22 o
  -3   7   1        8.46        7.02      1.05 o
  -2   7   1       14.71       14.58      1.43 o
  -1   7   1        3.96        4.30      0.48 o
   0   7   1        3.41        3.05      0.59 o
   1   7   1       28.38       22.32      2.14 o
   2   7   1       39.62       35.11      4.75 o
   3   7   1        3.19        2.23      1.21 o
   4   7   1        9.75       11.77      0.88 o
   5   7   1       11.52       13.66      0.99 o
   6   7   1       52.55       73.12      5.14 o
 -14   0   2       13.41       18.06      1.00 o
 -12   0   2       29.36       31.54      1.00 o
 -10   0   2        0.29       -0.04      0.92 o
  -8   0   2       47.58       45.98      1.24 o
  -6   0   2       31.27       28.26      0.86 o
  -4   0   2     1327.69     1305.01      4.70 o
  -2   0   2      722.59      767.34      2.79 o
   0   0   2     4223.05     4285.09     53.13 o
   2   0   2      214.56      202.19      1.61 o
   4   0   2     3130.27     2847.43      7.53 o
   6   0   2       11.26       12.13      0.46 o
   8   0   2     1428.87     1430.11      7.62 o
  10   0   2        0.01       -0.51      0.84 o
  12   0   2        2.15        4.76      0.65 o
  14   0   2        7.75        8.06      0.96 o
 -14   1   2        2.46        1.50      0.92 o
 -13   1   2       17.96       19.85      0.71 o
 -12   1   2        0.11        0.22      0.73 o
 -11   1   2        4.01        3.08      0.46 o
 -10   1   2        4.21        3.01      0.56 o
  -9   1   2      114.66      114.39      2.16 o
  -8   1   2        0.00       -0.51      0.51 o
  -7   1   2       15.36       19.55      0.65 o
  -6   1   2     1254.73     1393.44      6.18 o
  -5   1   2       43.91       43.33      0.79 o
  -4   1   2       22.16       25.31      0.51 o
  -3   1   2        5.28        6.45      0.85 o
  -2   1   2      179.20      174.55      1.08 o
  -1   1   2       62.04       59.59      0.92 o
   0   1   2      302.97      284.68      6.13 o
   1   1   2     1710.80     1765.03     41.99 o
   2   1   2    19824.90    19479.76   1268.44 o
   3   1   2     2857.92     2718.58    100.03 o
   4   1   2      139.46      155.71      3.42 o
   5   1   2       47.46       53.62      0.91 o
   6   1   2       17.68       17.01      0.37 o
   7   1   2        2.76        1.04      0.33 o
   8   1   2       70.31       68.20      1.30 o
   9   1   2       36.35       36.41      0.81 o
  10   1   2       36.48       33.95      0.70 o
  11   1   2        0.06        0.49      0.66 o
  12   1   2        0.06        0.81      0.88 o
  13   1   2        0.07        0.18      0.86 o
  14   1   2        0.34        0.52      1.45 o
 -14   2   2        0.01       -0.90      0.90 o
 -13   2   2        0.75        4.25      2.61 o
 -12   2   2      454.24      436.18      9.02 o
 -11   2   2       41.02       47.57      1.01 o
 -10   2   2      162.52      167.14      3.21 o
  -9   2   2        2.32        3.39      0.39 o
  -8   2   2        0.29        0.93      0.52 o
  -7   2   2        8.36        7.18      0.33 o
  -6   2   2       22.36       20.40      0.93 o
  -5   2   2       70.96       58.87      2.09 o
  -4   2   2        0.34        3.27      0.25 o
  -3   2   2     1787.29     1913.61     72.72 o
  -2   2   2      169.42      159.73      5.38 o
  -1   2   2      400.91      402.57      3.26 o
   0   2   2      972.04     1025.95     20.96 o
   1   2   2       68.19       91.14      2.92 o
   2   2   2       29.45       43.69      2.77 o
   3   2   2      126.06      127.52     10.12 o
   4   2   2       41.17       35.96      2.24 o
   5   2   2       40.57       38.01      2.21 o
   6   2   2      140.67      132.05      7.69 o
   7   2   2       40.02       37.69      2.08 o
   8   2   2        1.98        1.50      0.63 o
   9   2   2        7.19        6.95      0.88 o
  10   2   2       16.03       16.95      0.56 o
  11   2   2        6.10        5.01      0.90 o
  12   2   2        6.10        5.41      0.56 o
  13   2   2        0.77        1.54      0.64 o
  14   2   2       10.46       11.39      1.14 o
 -13   3   2        0.61       -0.08      0.83 o
 -12   3   2        0.62        0.65      0.59 o
 -11   3   2        0.03        0.07      0.72 o
 -10   3   2        0.15        1.06      0.65 o
  -9   3   2        0.69        1.75      0.46 o
  -8   3   2       16.04       14.34      0.48 o
  -7   3   2       14.05       14.60      1.04 o
  -6   3   2      227.79      228.33     15.92 o
  -5   3   2        0.54       -0.01      0.48 o
  -4   3   2      147.92      147.83      7.67 o
  -3   3   2        0.31        1.01      0.30 o
  -2   3   2       36.63       34.76      1.90 o
  -1   3   2      362.64      383.63      1.73 o
   0   3   2     1209.94     1288.42     26.40 o
   1   3   2      146.60      141.17      5.46 o
   2   3   2      189.07      215.36     19.13 o
   3   3   2      355.96      397.36     35.80 o
   4   3   2        5.99        2.70      0.29 o
   5   3   2      136.87      142.04      8.85 o
   6   3   2        2.05        3.46      0.32 o
   7   3   2       97.34       96.88      3.42 o
   8   3   2      188.39      187.18      4.59 o
   9   3   2       92.03       84.64      2.85 o
  10   3   2       88.78       90.09      4.32 o
  11   3   2        0.10        0.00      0.82 o
  12   3   2       23.33       24.14      0.82 o
  13   3   2       47.43       48.02      1.08 o
 -13   4   2        0.13       -2.05      2.05 o
 -12   4   2        3.02        3.96      0.58 o
 -11   4   2        8.99        9.78      1.48 o
 -10   4   2        0.98       -0.27      1.19 o
  -9   4   2       31.17       32.47      0.70 o
  -8   4   2        2.02        2.16      0.54 o
  -7   4   2        0.38       -0.33      0.71 o
  -6   4   2       15.83       16.04      0.50 o
  -5   4   2      120.18      123.25      6.37 o
  -4   4   2       34.73       38.39      1.76 o
  -3   4   2        0.99        0.93      0.81 o
  -2   4   2        0.43        0.06      0.51 o
  -1   4   2      241.79      277.42      2.99 o
   0   4   2       67.35       77.53      2.03 o
   1   4   2      271.11      263.31     10.97 o
   2   4   2       53.01       59.18      4.76 o
   3   4   2       28.95       26.43      2.66 o
   4   4   2       35.45       35.80      2.70 o
   5   4   2      320.29      301.62     25.63 o
   6   4   2      155.02      155.05     12.21 o
   7   4   2      215.02      211.91     18.85 o
   8   4   2       11.56       10.51      0.64 o
   9   4   2       23.63       23.00      1.13 o
  10   4   2        1.00        1.63      0.99 o
  11   4   2        0.57        0.41      0.85 o
  12   4   2        0.02       -0.62      0.96 o
 -11   5   2        0.86        0.14      0.94 o
 -10   5   2        0.29      -15.69     28.19 o
  -9   5   2       24.81       24.81      1.58 o
  -8   5   2        0.25      -47.52    114.58 o
  -7   5   2      224.70      226.34     19.63 o
  -6   5   2      404.74      560.60     31.96 o
  -5   5   2       58.38       78.10      7.72 o
  -4   5   2       11.99       12.36      0.57 o
  -3   5   2       19.82       19.63      1.73 o
  -2   5   2       99.18       97.74      3.60 o
  -1   5   2        5.21        4.72      0.33 o
   0   5   2       78.10       69.83      1.87 o
   1   5   2        5.09        5.58      0.31 o
   2   5   2      168.79      160.79     17.25 o
   3   5   2        2.64        2.98      0.73 o
   4   5   2        8.07        9.33      0.99 o
   5   5   2        2.23        2.49      0.69 o
   6   5   2        3.97        3.57      0.68 o
   7   5   2       23.92       22.54      2.24 o
   8   5   2        5.41        5.50      0.51 o
   9   5   2        8.88        8.26      0.62 o
  10   5   2        0.55        0.63      1.75 o
  11   5   2        0.06       -0.44      1.82 o
  -9   6   2        0.35        0.51      0.93 o
  -8   6   2       16.41       16.79      0.75 o
  -7   6   2       25.03       22.93      1.85 o
  -6   6   2      151.87      207.56      6.68 o
  -5   6   2       37.27       46.82      6.11 o
  -4   6   2       13.28       15.19      1.35 o
  -3   6   2       96.25      103.85     14.17 o
  -2   6   2       73.26       73.57      5.31 o
  -1   6   2        4.26        3.73      0.37 o
   0   6   2       17.46       16.85      0.90 o
   1   6   2       15.25       13.87      1.13 o
   2   6   2        7.80        5.50      0.57 o
   3   6   2       39.89       36.23      4.71 o
   4   6   2        0.02        0.03      1.07 o
   5   6   2        0.38        2.25      1.06 o
   6   6   2        0.51        2.06      1.21 o
   7   6   2        9.37       10.72      0.70 o
   8   6   2        3.43        1.97      1.00 o
   9   6   2        0.29       -0.56      0.98 o
  -6   7   2        7.37       10.20      1.39 o
  -5   7   2        1.68        1.88      1.02 o
  -4   7   2        1.83        5.01      2.34 o
  -3   7   2        0.19       -1.12      1.12 o
  -2   7   2        0.93        0.44      1.94 o
  -1   7   2       11.42       11.37      0.53 o
   0   7   2       17.46       13.53      0.53 o
   1   7   2        0.35        0.51      0.68 o
   2   7   2        3.67        3.10      0.84 o
   3   7   2        0.61        0.70      1.27 o
   4   7   2        7.35        6.37      0.84 o
   5   7   2       45.32       53.15      6.50 o
   6   7   2        0.01        1.94      1.89 o
 -14   0   3        6.90        7.66      0.87 o
 -12   0   3        2.32        2.00      0.60 o
 -10   0   3       10.29       10.35      0.66 o
  -8   0   3        0.92        0.19      0.69 o
  -6   0   3      241.86      260.80      2.65 o
  -4   0   3     2286.35     2215.76      6.44 o
  -2   0   3      212.91      222.64      1.74 o
   0   0   3     1264.80     1162.09     12.69 o
   2   0   3     3092.57     3034.04      6.92 o
   4   0   3      316.98      307.34      2.63 o
   6   0   3      879.98      902.14      5.28 o
   8   0   3        8.61        5.43      0.48 o
  10   0   3        1.31        0.97      0.95 o
  12   0   3        0.49       -0.44      1.13 o
  14   0   3       93.07      102.27      2.90 o
 -14   1   3        7.30        8.10      0.65 o
 -13   1   3        0.24        0.48      0.81 o
 -12   1   3       52.52       54.44      1.26 o
 -11   1   3      287.14      286.17      4.55 o
 -10   1   3      486.55      478.98      3.51 o
  -9   1   3       45.50       43.33      1.50 o
  -8   1   3      576.34      599.82      3.40 o
  -7   1   3        3.96        1.84      0.27 o
  -6   1   3       16.36       15.90      0.35 o
  -5   1   3        4.93        6.96      0.27 o
  -4   1   3        6.24       10.25      0.26 o
  -3   1   3       25.16       38.44      0.66 o
  -2   1   3      504.25      488.66      1.93 o
  -1   1   3     2964.00     2940.71     16.11 o
   0   1   3    10762.54    10571.62     84.26 o
   1   1   3    11550.92    11457.32    241.54 o
   2   1   3      127.97      124.20      3.47 o
   3   1   3       14.66       10.66      0.69 o
   4   1   3      240.92      245.39      6.52 o
   5   1   3       11.60       10.13      0.31 o
   6   1   3        7.43        4.63      0.29 o
   7   1   3       93.95       99.73      1.78 o
   8   1   3        3.29        4.41      0.38 o
   9   1   3       65.23       64.92      1.23 o
  10   1   3       14.23       13.16      0.51 o
  11   1   3        5.95        6.10      0.50 o
  12   1   3        0.03        1.01      0.70 o
  13   1   3        4.47        5.13      0.56 o
  14   1   3        0.26       -0.98      1.05 o
 -14   2   3       45.00       39.61      1.60 o
 -13   2   3       33.99       36.07      0.90 o
 -12   2   3       19.28       23.49      0.86 o
 -11   2   3        5.83        3.14      0.47 o
 -10   2   3       66.41       59.78      1.17 o
  -9   2   3        5.98        5.70      0.41 o
  -8   2   3       14.88       15.52      0.42 o
  -7   2   3       58.85       62.40      1.67 o
  -6   2   3       38.41       39.55      0.80 o
  -5   2   3     4482.49     5011.50    172.83 o
  -4   2   3      111.25      110.05      2.81 o
  -3   2   3       10.87       14.66      0.37 o
  -2   2   3      145.75      124.68      2.12 o
  -1   2   3      260.05      274.42      2.57 o
   0   2   3      747.05      702.76     15.95 o
   1   2   3        7.41        9.77      0.30 o
   2   2   3      474.21      496.26     32.20 o
   3   2   3       62.17       57.19      3.55 o
   4   2   3      487.19      488.21     20.32 o
   5   2   3        0.17        0.49      0.46 o
   6   2   3        2.87        2.59      0.30 o
   7   2   3      149.44      144.43      4.57 o
   8   2   3        0.40        0.25      0.43 o
   9   2   3        0.00       -0.24      1.03 o
  10   2   3        4.35        4.17      0.46 o
  11   2   3       17.58       18.54      0.89 o
  12   2   3        0.30       -0.87      0.87 o
  13   2   3        1.33        1.60      0.93 o
 -13   3   3        1.08        1.82      0.82 o
 -12   3   3        0.06       -0.30      1.28 o
 -11   3   3        0.50        2.01      0.43 o
 -10   3   3        0.06       -0.60      0.74 o
  -9   3   3        2.77        2.43      0.50 o
  -8   3   3       12.25        7.93      0.45 o
  -7   3   3        0.52        2.90      1.19 o
  -6   3   3      112.02      107.35      2.44 o
  -5   3   3       30.91       34.59      1.86 o
  -4   3   3      100.53      103.15      2.04 o
  -3   3   3      237.54      228.33      6.52 o
  -2   3   3        0.28        0.55      0.42 o
  -1   3   3        8.55        8.55      0.25 o
   0   3   3      398.45      439.81      7.97 o
   1   3   3       45.24       69.14      1.75 o
   2   3   3      348.49      371.75     31.71 o
   3   3   3      148.27      142.64     12.74 o
   4   3   3        4.99        3.98      0.44 o
   5   3   3        1.59        2.34      0.60 o
   6   3   3       71.46       68.60      2.99 o
   7   3   3        1.96        2.39      0.56 o
   8   3   3      263.60      257.93     10.06 o
   9   3   3      219.30      221.01      9.54 o
  10   3   3       84.08       77.91      2.88 o
  11   3   3       42.95       39.66      2.08 o
  12   3   3       14.66       13.29      0.73 o
  13   3   3        2.35        2.28      1.08 o
 -12   4   3       14.09       15.21      1.69 o
 -11   4   3       43.26       45.28      3.65 o
 -10   4   3        9.57        8.00      0.53 o
  -9   4   3        0.06       -0.73      0.73 o
  -8   4   3       35.53       31.82      2.88 o
  -7   4   3       17.31       18.13      0.54 o
  -6   4   3        0.02       -0.94      1.85 o
  -5   4   3        0.04        0.38      1.07 o
  -4   4   3        0.04       -0.64      0.70 o
  -3   4   3       33.04       30.55      1.67 o
  -2   4   3        0.52        0.64      0.52 o
  -1   4   3        0.27        0.26      0.38 o
   0   4   3      227.67      246.21      7.47 o
   1   4   3        2.16        4.56      0.23 o
   2   4   3       96.87       73.83      6.75 o
   3   4   3        3.39        1.90      1.31 o
   4   4   3        8.17        7.88      0.42 o
   5   4   3       32.34       27.33      1.08 o
   6   4   3        7.17        6.52      0.69 o
   7   4   3       42.09       39.79      1.86 o
   8   4   3        3.10        3.02      0.45 o
   9   4   3        0.13       -0.03      0.76 o
  10   4   3        6.75        6.74      0.59 o
  11   4   3        4.33        2.77      0.73 o
  12   4   3        5.81        6.31      1.39 o
 -11   5   3        7.75        8.31      0.66 o
 -10   5   3       37.34       34.97      3.84 o
  -9   5   3       19.41       18.48      0.70 o
  -8   5   3       36.38       33.20      0.95 o
  -7   5   3        5.63        6.75      0.80 o
  -6   5   3       31.29       41.37      3.68 o
  -5   5   3      169.95      222.44     25.77 o
  -4   5   3       63.54       66.77      4.83 o
  -3   5   3       41.91       40.96      0.85 o
  -2   5   3       58.29       55.92      1.63 o
  -1   5   3      143.84      144.42      1.59 o
   0   5   3       89.43       90.67      2.15 o
   1   5   3        3.48        4.15      0.37 o
   2   5   3        0.67       -1.00      1.00 o
   3   5   3      103.05      112.86     12.89 o
   4   5   3       19.55       27.26      6.01 o
   5   5   3        0.35       -0.78      1.91 o
   6   5   3        0.13        0.76      1.05 o
   7   5   3        1.07        0.40      0.78 o
   8   5   3        0.76        1.41      0.82 o
   9   5   3       12.83       12.48      0.70 o
  10   5   3        0.03       -0.51      0.88 o
  -9   6   3        0.05        0.28      0.94 o
  -8   6   3        2.75        2.15      0.95 o
  -7   6   3        3.64        7.50      3.81 o
  -6   6   3        8.51       12.28      1.80 o
  -5   6   3      205.77      261.69     32.67 o
  -4   6   3      168.81      200.00     10.58 o
  -3   6   3       14.46       16.99      2.24 o
  -2   6   3       36.48       34.79      3.21 o
  -1   6   3        0.37        0.52      0.59 o
   0   6   3        2.65        1.60      0.51 o
   1   6   3       13.52       10.28      2.66 o
   2   6   3        2.82        2.75      0.68 o
   3   6   3        5.62        3.95      1.34 o
   4   6   3       48.87       48.35      1.04 o
   5   6   3        0.26       -0.65      1.17 o
   6   6   3        1.05       -0.51      3.29 o
   7   6   3        0.75        1.15      0.62 o
   8   6   3        1.92        2.44      0.92 o
  -6   7   3       11.26       16.02      1.03 o
  -5   7   3        0.38        0.56      1.31 o
  -4   7   3        5.35        6.70      1.29 o
  -3   7   3        3.95        3.61      2.96 o
  -2   7   3        0.01       -0.17      1.66 o
  -1   7   3        1.33        0.69      0.69 o
   0   7   3        0.56        0.51      0.68 o
   1   7   3       33.01       29.23      2.12 o
   2   7   3        0.19        0.58      0.83 o
   3   7   3        3.14        3.51      0.83 o
   4   7   3        0.67        2.26      1.25 o
   5   7   3        2.66        3.39      1.36 o
 -14   0   4       17.50       21.92      1.08 o
 -12   0   4       12.65       13.78      0.79 o
 -10   0   4       10.54       12.63      0.72 o
  -8   0   4      115.38      112.33      2.20 o
  -6   0   4      791.81      793.30      4.71 o
  -4   0   4      941.56      958.36      4.46 o
  -2   0   4       30.81       23.81      0.68 o
   0   0   4       22.97       20.43      0.43 o
   2   0   4       49.68       41.76      0.99 o
   4   0   4      414.49      368.25      3.07 o
   6   0   4       48.94       51.23      1.48 o
   8   0   4        2.16        2.85      0.51 o
  10   0   4        4.26        3.88      0.64 o
  12   0   4       46.59       46.66      1.36 o
 -14   1   4        9.26        8.46      0.64 o
 -13   1   4        4.92        3.42      0.56 o
 -12   1   4      182.55      177.20      2.58 o
 -11   1   4       36.73       36.49      0.78 o
 -10   1   4      121.56      118.09      1.84 o
  -9   1   4      395.32      391.82      3.16 o
  -8   1   4      221.49      215.45      2.13 o
  -7   1   4       29.27       32.31      0.66 o
  -6   1   4        7.35        6.95      0.29 o
  -5   1   4      122.92      136.47      2.23 o
  -4   1   4        3.24        2.99      0.23 o
  -3   1   4       31.47       33.02      0.68 o
  -2   1   4        0.42        1.09      0.25 o
  -1   1   4      262.00      249.58      2.63 o
   0   1   4       57.86       58.24      1.06 o
   1   1   4      630.04      602.33      8.41 o
   2   1   4     1139.82     1117.39     34.27 o
   3   1   4      185.71      202.50      4.80 o
   4   1   4      119.52      117.76      3.00 o
   5   1   4       15.02       11.94      0.34 o
   6   1   4      241.21      222.73      2.05 o
   7   1   4       29.13       29.20      2.06 o
   8   1   4       49.80       48.55      1.06 o
   9   1   4       12.24       11.94      0.50 o
  10   1   4       47.46       49.54      1.23 o
  11   1   4        7.49        7.92      0.51 o
  12   1   4        0.20        0.01      0.80 o
  13   1   4        0.01       -0.82      0.89 o
 -14   2   4        2.27        3.64      0.54 o
 -13   2   4        7.39       14.04      5.84 o
 -12   2   4      140.47      133.84      2.93 o
 -11   2   4        9.83        9.95      0.63 o
 -10   2   4        1.69        2.47      0.48 o
  -9   2   4       15.94       12.89      0.66 o
  -8   2   4       51.18       47.36      3.16 o
  -7   2   4      133.32      150.66      5.75 o
  -6   2   4        8.49        7.64      0.40 o
  -5   2   4      167.86      192.76      3.66 o
  -4   2   4        0.02       -0.48      0.48 o
  -3   2   4      960.61     1008.61     12.43 o
  -2   2   4      106.31      101.64      1.13 o
  -1   2   4       18.70       18.33      0.46 o
   0   2   4      565.06      607.05     12.01 o
   1   2   4      490.91      476.37      9.59 o
   2   2   4     2171.65     2247.20    144.74 o
   3   2   4      323.36      362.54     16.07 o
   4   2   4     1048.49     1041.05     48.38 o
   5   2   4       19.47       19.04      0.91 o
   6   2   4       29.61       33.58      1.22 o
   7   2   4        7.37        9.96      0.67 o
   8   2   4        0.68        1.51      0.47 o
   9   2   4       38.28       38.86      0.85 o
  10   2   4       90.02       87.45      1.82 o
  11   2   4       28.97       27.00      1.24 o
  12   2   4        1.03        1.87      0.90 o
  13   2   4        0.04       -0.72      0.92 o
 -13   3   4        1.42       -0.32      0.93 o
 -12   3   4        4.11        4.25      0.56 o
 -11   3   4        7.18        6.99      0.51 o
 -10   3   4      158.77      152.55      2.23 o
  -9   3   4       65.47       53.97      3.06 o
  -8   3   4       22.28       19.26      0.83 o
  -7   3   4        9.78       11.33      0.44 o
  -6   3   4        2.09        2.43      0.32 o
  -5   3   4       15.56       14.69      1.06 o
  -4   3   4        0.40       -0.18      0.93 o
  -3   3   4       52.98       51.48      1.08 o
  -2   3   4        6.49        6.88      0.29 o
  -1   3   4       12.71       14.29      0.30 o
   0   3   4      362.26      373.06      6.71 o
   1   3   4        4.01        2.12      0.31 o
   2   3   4      208.91      210.83     16.07 o
   3   3   4       11.97        9.77      0.34 o
   4   3   4       94.10       93.09      4.41 o
   5   3   4        2.32        2.10      0.82 o
   6   3   4      159.85      161.28      6.84 o
   7   3   4      354.92      338.00     12.81 o
   8   3   4      318.34      315.31     11.29 o
   9   3   4        2.29        1.35      0.90 o
  10   3   4        9.37        7.99      0.58 o
  11   3   4        1.31        1.03      0.66 o
  12   3   4       15.60       17.30      0.99 o
 -12   4   4        0.81        0.62      1.49 o
 -11   4   4        3.53        2.86      0.55 o
 -10   4   4        3.10        3.72      0.50 o
  -9   4   4       18.30       17.55      0.59 o
  -8   4   4        0.04       -0.30      0.91 o
  -7   4   4       13.35       10.99      0.99 o
  -6   4   4       41.45       44.69      1.12 o
  -5   4   4        2.57        3.75      0.39 o
  -4   4   4        0.44       -0.38      0.62 o
  -3   4   4        5.47        6.01      0.35 o
  -2   4   4        3.22        5.26      0.34 o
  -1   4   4       96.75       93.61      1.46 o
   0   4   4        2.32        1.75      0.27 o
   1   4   4        0.18        1.87      0.83 o
   2   4   4        1.05       -0.23      0.58 o
   3   4   4      219.51      210.29     17.31 o
   4   4   4       26.30       25.90      1.95 o
   5   4   4       15.82       16.00      0.52 o
   6   4   4        4.57        5.83      0.67 o
   7   4   4       16.85       17.07      2.06 o
   8   4   4       32.92       30.33      1.90 o
   9   4   4        6.99        7.68      0.76 o
  10   4   4        5.76        7.00      0.62 o
  11   4   4        4.84        5.72      0.62 o
 -11   5   4        0.83        0.74      0.90 o
 -10   5   4        0.06        0.38      0.88 o
  -9   5   4        2.73        2.30      0.64 o
  -8   5   4        1.15        0.65      0.81 o
  -7   5   4      189.51      188.12      4.85 o
  -6   5   4        6.89        9.03      0.77 o
  -5   5   4      139.75      171.39     31.64 o
  -4   5   4      397.73      444.64     40.56 o
  -3   5   4      333.55      354.72     55.81 o
  -2   5   4       25.23       24.01      0.64 o
  -1   5   4        6.41        4.35      0.32 o
   0   5   4        3.74        2.99      0.57 o
   1   5   4       87.50       84.02      2.37 o
   2   5   4      131.30      127.73      9.82 o
   3   5   4       39.74       44.14      4.61 o
   4   5   4        3.67       74.61     39.70 o
   5   5   4       30.78       29.25      0.89 o
   6   5   4        7.56       15.41      6.42 o
   7   5   4       11.16       10.03      1.06 o
   8   5   4        0.75        0.36      0.91 o
   9   5   4       48.67       48.70      2.46 o
  10   5   4        2.94        2.05      0.74 o
  -9   6   4        3.07        2.14      1.01 o
  -8   6   4        0.00        0.52      0.83 o
  -7   6   4        8.37        7.62      0.92 o
  -6   6   4       65.38       84.84      7.77 o
  -5   6   4       40.76       50.83      6.78 o
  -4   6   4      230.78      253.47     39.13 o
  -3   6   4       62.02       61.45     11.81 o
  -2   6   4       12.44       13.54      1.71 o
  -1   6   4        1.42        1.15      0.43 o
   0   6   4       14.42       11.66      0.43 o
   1   6   4        8.56        5.91      0.40 o
   2   6   4       93.48       74.10      8.26 o
   3   6   4        0.77        1.41      0.84 o
   4   6   4        0.87       -0.82      1.12 o
   5   6   4        2.40        2.18      1.19 o
   6   6   4        3.03        2.61      1.41 o
   7   6   4        0.13       -0.81      0.81 o
   8   6   4        1.65        2.06      0.94 o
  -6   7   4        0.04        2.31      1.35 o
  -5   7   4        3.56        3.01      1.01 o
  -4   7   4        3.83        5.27      0.81 o
  -3   7   4        1.52        0.84      1.45 o
  -2   7   4       13.27        9.53      0.83 o
  -1   7   4        0.21        0.48      0.69 o
   0   7   4        6.32        6.25      0.47 o
   1   7   4        2.50        2.32      0.48 o
   2   7   4        3.74       10.54      4.67 o
   3   7   4        1.99        1.40      1.17 o
   4   7   4        3.43        3.66      1.71 o
   5   7   4        0.29        0.77      1.49 o
 -14   0   5       26.27       32.23      1.24 o
 -12   0   5       32.44       33.80      1.08 o
 -10   0   5      161.82      153.54      2.98 o
  -8   0   5     1273.93     1231.78      7.07 o
  -6   0   5      586.44      610.14      4.31 o
  -4   0   5        0.00        1.31      0.32 o
  -2   0   5        3.77        4.70      0.32 o
   0   0   5      771.34      728.73      2.70 o
   2   0   5      139.31      131.58      1.80 o
   4   0   5       91.25       78.58      1.60 o
   6   0   5       13.60       12.03      0.53 o
   8   0   5        0.75       -0.24      0.93 o
  10   0   5       19.07       23.41      0.90 o
  12   0   5        0.06        0.30      1.24 o
 -14   1   5        2.45        3.37      0.59 o
 -13   1   5       16.44       15.45      0.69 o
 -12   1   5       59.11       60.96      3.48 o
 -11   1   5      411.04      417.56      3.58 o
 -10   1   5      193.09      202.50      2.38 o
  -9   1   5       12.88       10.72      0.47 o
  -8   1   5        3.73        4.01      0.34 o
  -7   1   5        5.49        3.22      0.31 o
  -6   1   5       16.34       18.89      0.43 o
  -5   1   5       50.58       48.27      1.68 o
  -4   1   5      343.13      415.17      2.31 o
  -3   1   5     1695.38     1849.65      4.61 o
  -2   1   5     1147.81     1183.99      6.40 o
  -1   1   5      275.90      295.33      2.83 o
   0   1   5      447.39      484.32      4.07 o
   1   1   5      310.04      325.74      3.40 o
   2   1   5       54.03       50.67      1.27 o
   3   1   5        1.27        0.40      0.73 o
   4   1   5      203.64      207.11      2.23 o
   5   1   5      247.58      238.35      8.38 o
   6   1   5       21.83       22.39      1.33 o
   7   1   5       43.17       44.09      0.99 o
   8   1   5      104.75      100.00      1.72 o
   9   1   5       93.14       85.27      2.31 o
  10   1   5        1.36        0.98      0.76 o
  11   1   5        1.13        1.18      1.66 o
  12   1   5        0.50       -0.47      2.67 o
  13   1   5        0.50        1.02      0.96 o
 -14   2   5        1.77        0.67      0.84 o
 -13   2   5        0.01       -0.10      1.03 o
 -12   2   5        0.18        1.02      0.73 o
 -11   2   5        1.59       -2.03      4.67 o
 -10   2   5        8.37        9.71      0.49 o
  -9   2   5       20.05       23.20      0.59 o
  -8   2   5        1.45        1.16      0.43 o
  -7   2   5      104.12      110.15      2.88 o
  -6   2   5       89.86       82.17      1.69 o
  -5   2   5      544.59      574.13      9.81 o
  -4   2   5        5.83        3.44      0.57 o
  -3   2   5        0.44        0.78      0.45 o
  -2   2   5       53.69       58.48      0.95 o
  -1   2   5      172.01      169.91      2.09 o
   0   2   5      214.85      218.13      3.46 o
   1   2   5      564.81      585.68     10.89 o
   2   2   5     3831.01     3835.06    220.36 o
   3   2   5      921.36      767.06     29.74 o
   4   2   5     1013.59      979.90     49.62 o
   5   2   5       39.59       35.39      0.77 o
   6   2   5        0.56        0.84      0.43 o
   7   2   5        9.43       10.28      0.46 o
   8   2   5       70.74       69.52      5.33 o
   9   2   5       23.24       22.95      1.24 o
  10   2   5       32.77       31.23      0.90 o
  11   2   5       18.46       20.00      0.82 o
  12   2   5       31.14       28.08      0.86 o
 -13   3   5       15.18       15.81      0.75 o
 -12   3   5       19.05       16.58      0.69 o
 -11   3   5       40.98       33.31      1.62 o
 -10   3   5        2.62        1.24      0.81 o
  -9   3   5        5.55        7.80      0.48 o
  -8   3   5        1.23       -7.00     22.93 o
  -7   3   5       33.27       32.16      0.69 o
  -6   3   5       78.08       73.74      1.35 o
  -5   3   5       41.89       40.09      0.86 o
  -4   3   5      286.16      280.36      7.84 o
  -3   3   5      428.24      473.99      3.61 o
  -2   3   5       48.26       46.49      0.87 o
  -1   3   5       17.19       16.66      0.47 o
   0   3   5       70.05       68.96      1.39 o
   1   3   5        5.03        5.86      0.25 o
   2   3   5      212.78      223.42     14.07 o
   3   3   5       43.71       47.97      2.41 o
   4   3   5       30.35       24.45      2.21 o
   5   3   5       36.17       38.71      1.88 o
   6   3   5       32.29       34.15      1.96 o
   7   3   5        7.10        7.04      0.48 o
   8   3   5       45.22       47.33      4.69 o
   9   3   5        9.74        6.92      0.54 o
  10   3   5        0.66       -0.54      0.87 o
  11   3   5        1.09        0.77      0.92 o
  12   3   5        1.00        0.07      1.00 o
 -12   4   5        5.29        3.85      1.90 o
 -11   4   5        8.42        8.19      0.96 o
 -10   4   5        0.02       -0.02      0.84 o
  -9   4   5       35.63       34.84      0.73 o
  -8   4   5       49.12       40.87      1.19 o
  -7   4   5       20.08       16.30      0.56 o
  -6   4   5        3.70        4.81      1.18 o
  -5   4   5       93.40       93.65      6.20 o
  -4   4   5        1.20        0.62      0.63 o
  -3   4   5        5.87        3.22      0.83 o
  -2   4   5       55.91       52.37      1.66 o
  -1   4   5       20.30       15.72      1.05 o
   0   4   5        8.64        9.39      0.39 o
   1   4   5       16.77       14.09      0.48 o
   2   4   5       27.23       29.86      1.89 o
   3   4   5        7.56        8.91      0.78 o
   4   4   5       11.69       11.81      0.48 o
   5   4   5       50.98       62.54      1.82 o
   6   4   5       13.07       17.75      1.26 o
   7   4   5        8.82        8.29      0.51 o
   8   4   5        0.53        1.59      0.53 o
   9   4   5        1.37        0.44      0.88 o
  10   4   5       15.52       14.20      1.04 o
  11   4   5        0.42        1.17      0.93 o
 -11   5   5        0.87        4.64      1.42 o
 -10   5   5       34.52       34.68      1.35 o
  -9   5   5        2.53        4.76      0.55 o
  -8   5   5        0.60       -0.72      0.82 o
  -7   5   5        7.66        7.28      0.58 o
  -6   5   5      150.93      182.65     33.87 o
  -5   5   5       57.51       63.33     12.22 o
  -4   5   5       31.85       33.35      5.84 o
  -3   5   5      212.27      224.56     38.81 o
  -2   5   5      270.91      254.63     32.60 o
  -1   5   5       40.19       38.46      1.25 o
   0   5   5       37.28       39.19      0.59 o
   1   5   5        0.47        0.17      0.72 o
   2   5   5        8.06        8.41      0.56 o
   3   5   5        3.22        0.64      0.92 o
   4   5   5       12.50       11.58      0.69 o
   5   5   5        4.55        2.69      1.12 o
   6   5   5       14.69       15.94      1.10 o
   7   5   5       20.28       19.62      1.84 o
   8   5   5       17.23        6.48     64.56 o
   9   5   5        7.97        6.58      0.66 o
  -9   6   5        4.01        6.70      0.60 o
  -8   6   5        0.29       -0.24      0.92 o
  -7   6   5       12.23       10.22      0.69 o
  -6   6   5       69.12       92.58      6.80 o
  -5   6   5       30.77       34.56      5.51 o
  -4   6   5        1.03        1.55      1.48 o
  -3   6   5       65.98       60.32     12.14 o
  -2   6   5       23.20       22.12      1.90 o
  -1   6   5        0.23        1.25      0.46 o
   0   6   5       27.93       22.62      1.08 o
   1   6   5       11.89       11.18      0.45 o
   2   6   5        0.05        0.25      0.97 o
   3   6   5       66.11       45.28    238.06 o
   4   6   5        0.62        0.68      1.13 o
   5   6   5       10.82       57.38     31.68 o
   6   6   5        1.17        2.64      1.34 o
   7   6   5        4.22        4.34      0.81 o
  -5   7   5        0.06       -0.38      3.05 o
  -4   7   5        1.31        2.89      0.99 o
  -3   7   5       13.17       12.68      2.61 o
  -2   7   5        6.13        6.26      0.76 o
  -1   7   5        6.50        5.64      0.49 o
   0   7   5        2.33        1.30      0.74 o
   1   7   5        0.65        0.70      0.73 o
   2   7   5        2.51        1.95      1.17 o
   3   7   5        3.74        4.58      1.72 o
   4   7   5        1.35        1.83      1.30 o
 -14   0   6       18.94       21.91      1.10 o
 -12   0   6       47.49       45.09      1.35 o
 -10   0   6     1242.60     1231.10      8.22 o
  -8   0   6      255.62      244.72      3.34 o
  -6   0   6      693.12      695.40      4.83 o
  -4   0   6       64.36       68.16      1.48 o
  -2   0   6       15.96       15.60      0.46 o
   0   0   6       92.88      106.10      1.20 o
   2   0   6      415.57      363.42      3.20 o
   4   0   6       53.85       61.77      1.59 o
   6   0   6       27.36       26.38      0.79 o
   8   0   6        4.02        4.66      0.61 o
  10   0   6        5.50        7.37      0.72 o
  12   0   6        3.19        2.08      1.31 o
 -14   1   6        0.44        0.64      0.89 o
 -13   1   6       33.41       34.42      0.88 o
 -12   1   6        9.15        9.73      0.57 o
 -11   1   6        4.69        5.34      0.53 o
 -10   1   6       32.89       34.10      0.72 o
  -9   1   6       33.29       33.29      1.19 o
  -8   1   6       62.50       63.84      1.42 o
  -7   1   6       16.01       12.93      0.40 o
  -6   1   6      289.87      288.21      2.30 o
  -5   1   6      168.53      200.45      1.82 o
  -4   1   6     1759.04     1818.34      8.40 o
  -3   1   6      151.95      136.86      1.41 o
  -2   1   6       21.26       24.48      0.52 o
  -1   1   6      154.86      175.00      1.30 o
   0   1   6      144.26      139.63      1.99 o
   1   1   6        0.13       -0.31      0.31 o
   2   1   6       73.04       63.90      1.07 o
   3   1   6      841.61      802.87     13.21 o
   4   1   6      180.90      190.22      3.66 o
   5   1   6       60.99       57.31      1.91 o
   6   1   6        0.50       -0.25      0.61 o
   7   1   6       54.36       54.94      1.48 o
   8   1   6        8.82        8.02      0.47 o
   9   1   6        9.14        9.15      0.51 o
  10   1   6        0.71        0.24      0.77 o
  11   1   6        3.20        2.35      0.96 o
  12   1   6       10.39       10.32      4.28 o
 -14   2   6        0.36        1.76      0.91 o
 -13   2   6       12.00       11.65      0.66 o
 -12   2   6        0.15       -0.14      0.85 o
 -11   2   6       21.50       25.23      0.67 o
 -10   2   6       11.53       14.33      3.25 o
  -9   2   6       73.53       77.17      1.57 o
  -8   2   6       17.60       15.86      0.53 o
  -7   2   6        9.84       13.71      0.88 o
  -6   2   6       25.70       21.40      0.47 o
  -5   2   6       39.50       43.17      0.87 o
  -4   2   6        7.77        7.73      0.32 o
  -3   2   6      238.61      228.50      2.19 o
  -2   2   6        0.02       -0.45      0.45 o
  -1   2   6        2.83        2.89      0.19 o
   0   2   6      440.60      428.78      7.13 o
   1   2   6      402.05      356.46      6.15 o
   2   2   6      813.87      778.30     31.60 o
   3   2   6      257.50      217.66      7.06 o
   4   2   6       90.23       94.66      3.97 o
   5   2   6      105.34      105.38      2.89 o
   6   2   6        4.08        3.02      0.41 o
   7   2   6        4.88        5.88      0.46 o
   8   2   6      148.88      142.58      3.60 o
   9   2   6      103.24      110.82      3.92 o
  10   2   6      229.00      219.77      3.50 o
  11   2   6        6.84        6.85      1.03 o
  12   2   6        1.04        1.98      0.68 o
 -13   3   6        0.42        1.98      1.50 o
 -12   3   6        1.29        0.70      1.45 o
 -11   3   6        4.86        4.44      0.55 o
 -10   3   6      100.57       94.55      1.89 o
  -9   3   6       21.71       19.86      1.12 o
  -8   3   6        0.24        0.95      0.50 o
  -7   3   6        1.42        1.59      0.68 o
  -6   3   6       14.41       21.77      0.59 o
  -5   3   6       61.63       72.11      1.35 o
  -4   3   6      155.03      162.89      4.89 o
  -3   3   6        2.95        6.55      0.51 o
  -2   3   6       38.95       35.36      0.77 o
  -1   3   6      148.90      143.10      3.17 o
   0   3   6      102.66      105.50      2.81 o
   1   3   6        2.57        0.32      0.33 o
   2   3   6       45.85       40.27      2.97 o
   3   3   6        5.62       13.77      5.38 o
   4   3   6       16.44       15.53      0.51 o
   5   3   6       26.12       20.38      1.47 o
   6   3   6       19.76       26.18      1.24 o
   7   3   6        7.02        6.90      0.50 o
   8   3   6        1.57        2.28      1.18 o
   9   3   6        0.16        0.28      0.80 o
  10   3   6        1.77        0.91      1.14 o
  11   3   6        2.39        3.68      1.15 o
 -12   4   6        1.10        1.53      0.92 o
 -11   4   6       10.03        9.49      0.98 o
 -10   4   6       27.84       21.54      1.25 o
  -9   4   6       81.52       68.45      1.50 o
  -8   4   6       20.42       20.09      2.43 o
  -7   4   6        4.56        5.12      0.83 o
  -6   4   6       43.16       46.89      9.01 o
  -5   4   6       73.90       85.87     16.78 o
  -4   4   6       19.85       22.90      0.59 o
  -3   4   6       34.31       30.99      0.65 o
  -2   4   6      330.76      311.44      2.94 o
  -1   4   6      307.35      287.37      2.81 o
   0   4   6       14.50       17.26      0.62 o
   1   4   6        5.17        5.53      0.51 o
   2   4   6       55.88       53.99      4.31 o
   3   4   6        4.31        4.16      0.44 o
   4   4   6        1.10        0.23      0.97 o
   5   4   6        1.16        1.01      1.40 o
   6   4   6        8.05       10.42      1.41 o
   7   4   6        0.53        0.44      0.75 o
   8   4   6        0.07       -0.69      0.86 o
   9   4   6        0.87        0.94      0.62 o
  10   4   6        0.38        0.63      0.92 o
 -10   5   6        3.81      -71.37    247.62 o
  -9   5   6        6.49        6.09      2.02 o
  -8   5   6        2.67        1.47      1.82 o
  -7   5   6        1.30        0.99      0.83 o
  -6   5   6        3.06        2.39      0.86 o
  -5   5   6       85.81       93.44     25.23 o
  -4   5   6      184.48      179.45     30.57 o
  -3   5   6       84.01       78.52     20.26 o
  -2   5   6        5.78        4.61      1.11 o
  -1   5   6        1.36        1.03      0.36 o
   0   5   6       23.30       21.04      0.46 o
   1   5   6       12.07       10.56      0.40 o
   2   5   6        2.14        2.32      0.63 o
   3   5   6        9.36        7.05      0.58 o
   4   5   6       56.24       64.40     32.31 o
   5   5   6       21.72       23.50      1.80 o
   6   5   6        6.81        5.95      0.83 o
   7   5   6        0.37        1.60      0.84 o
   8   5   6        0.06        0.22      0.91 o
   9   5   6        3.24        2.69      0.72 o
  -8   6   6        4.74        4.69      0.94 o
  -7   6   6        0.35        0.79      1.01 o
  -6   6   6       12.17       17.62      4.67 o
  -5   6   6       94.25      106.29     19.55 o
  -4   6   6       57.04       59.03      8.87 o
  -3   6   6        4.33        3.10      0.88 o
  -2   6   6        0.22        0.70      0.97 o
  -1   6   6        3.29        3.23      0.45 o
   0   6   6       16.17       14.16      0.46 o
   1   6   6       29.80       26.81      1.05 o
   2   6   6        2.80        2.90      1.11 o
   3   6   6       11.91       10.09      0.78 o
   4   6   6       21.31       20.34      0.95 o
   5   6   6        3.77        6.06      1.70 o
   6   6   6        0.03        0.05      2.32 o
  -4   7   6        0.02       -0.74      1.33 o
  -3   7   6       28.75       28.56      5.11 o
  -2   7   6       45.99       41.40      4.73 o
  -1   7   6        5.73        4.54      0.71 o
   0   7   6        1.77        1.69      0.88 o
   1   7   6        1.08        0.32      0.80 o
   2   7   6        0.83        1.63      0.81 o
 -14   0   7       13.73       12.32      1.06 o
 -12   0   7       16.19       13.02      0.90 o
 -10   0   7      525.62      521.31      5.58 o
  -8   0   7     1754.35     1706.44      8.88 o
  -6   0   7        0.08       -0.78      0.78 o
  -4   0   7       32.68       22.70      0.69 o
  -2   0   7      197.13      223.21      2.60 o
   0   0   7      363.47      389.76      2.42 o
   2   0   7        5.95        9.45      0.46 o
   4   0   7        0.23        2.97      0.42 o
   6   0   7       23.39       24.56      0.79 o
   8   0   7       12.37       12.03      0.75 o
  10   0   7        0.04        0.62      1.11 o
  12   0   7        1.42        0.13      1.38 o
 -14   1   7       12.54       13.32      0.75 o
 -13   1   7        0.58        0.82      0.91 o
 -12   1   7        4.49        1.98      0.63 o
 -11   1   7       56.76       56.22      1.18 o
 -10   1   7        8.30        8.13      0.52 o
  -9   1   7        1.37        1.38      0.72 o
  -8   1   7        1.89        2.25      0.53 o
  -7   1   7       39.85       36.03      0.77 o
  -6   1   7        4.74        3.81      0.33 o
  -5   1   7       84.60       90.02      1.36 o
  -4   1   7        4.47        7.86      0.42 o
  -3   1   7      493.88      521.63      8.41 o
  -2   1   7       91.91       90.37      1.24 o
  -1   1   7        3.01        3.71      0.20 o
   0   1   7        0.69        3.91      0.20 o
   1   1   7       44.84       47.63      0.69 o
   2   1   7      287.69      297.03      7.75 o
   3   1   7       77.12       73.74      2.00 o
   4   1   7       64.38       63.01      1.25 o
   5   1   7       49.26       51.90      3.46 o
   6   1   7       43.03       42.76      0.88 o
   7   1   7        0.87        0.86      0.74 o
   8   1   7        2.76        2.73      0.46 o
   9   1   7        5.91        5.54      0.77 o
  10   1   7       22.04       25.28      3.76 o
  11   1   7       18.85       17.34      0.75 o
  12   1   7        0.03      159.31     95.03 o
 -13   2   7        4.03        4.24      0.59 o
 -12   2   7        5.33        4.90      1.39 o
 -11   2   7       24.50       22.65      0.68 o
 -10   2   7       11.45       10.69      0.57 o
  -9   2   7       15.03       15.47      0.53 o
  -8   2   7        0.13        0.40      0.66 o
  -7   2   7        0.16        1.02      0.60 o
  -6   2   7        1.50        1.06      0.43 o
  -5   2   7       13.66       14.70      0.41 o
  -4   2   7       71.35       82.29      1.30 o
  -3   2   7       15.31       12.43      0.37 o
  -2   2   7      155.49      146.74      1.64 o
  -1   2   7        0.22        0.17      0.35 o
   0   2   7       29.10       32.33      0.48 o
   1   2   7      151.48      142.41      2.90 o
   2   2   7      340.28      325.76     11.45 o
   3   2   7      236.25      227.30     11.19 o
   4   2   7        6.66        5.15      0.61 o
   5   2   7       27.61       25.35      0.57 o
   6   2   7       56.71       80.98     47.16 o
   7   2   7        5.05        4.60      0.49 o
   8   2   7      177.62      172.25      5.26 o
   9   2   7        6.95        6.25      0.98 o
  10   2   7       59.01       59.29      3.16 o
  11   2   7        0.00       -0.60      1.86 o
 -13   3   7       18.22       21.71      0.81 o
 -12   3   7       21.23       17.98      0.73 o
 -11   3   7        3.80        3.92      0.53 o
 -10   3   7       19.40       17.44      0.64 o
  -9   3   7       28.78       28.58      2.10 o
  -8   3   7       23.03       23.23      0.61 o
  -7   3   7       44.25       44.01      0.93 o
  -6   3   7       32.16       29.12      1.47 o
  -5   3   7       84.86       85.37      1.50 o
  -4   3   7      173.58      171.71      2.00 o
  -3   3   7       42.25       36.41      1.45 o
  -2   3   7      108.61      111.53      1.59 o
  -1   3   7        9.08       13.29      0.34 o
   0   3   7       30.13       24.66      0.50 o
   1   3   7       85.46       82.40      1.94 o
   2   3   7        4.42        6.29      0.68 o
   3   3   7        6.61        3.98      0.43 o
   4   3   7      511.33      475.82     26.57 o
   5   3   7      147.05      169.74      8.27 o
   6   3   7      105.59      141.62      2.76 o
   7   3   7        2.97        3.53      0.48 o
   8   3   7        0.00        0.31      0.79 o
   9   3   7        8.81        7.84      1.08 o
  10   3   7        0.89       -0.19      0.92 o
 -11   4   7       21.55       17.40      1.35 o
 -10   4   7       21.57       18.54      1.90 o
  -9   4   7       29.62       32.77      1.60 o
  -8   4   7       75.27       62.80      1.39 o
  -7   4   7        0.42        1.09      0.70 o
  -6   4   7       14.18       21.08      4.13 o
  -5   4   7       71.93       75.07     20.58 o
  -4   4   7      294.57      313.95     43.90 o
  -3   4   7      297.00      287.51     47.06 o
  -2   4   7       58.21       60.16      1.70 o
  -1   4   7      254.44      248.29      4.76 o
   0   4   7      124.62      116.71      2.46 o
   1   4   7        0.04       -0.41      0.53 o
   2   4   7        3.10        1.76      0.83 o
   3   4   7       12.56       11.85      0.62 o
   4   4   7        7.19        9.64      0.65 o
   5   4   7        9.05        8.89      0.72 o
   6   4   7       14.84       16.37      0.89 o
   7   4   7        0.21        0.09      0.79 o
   8   4   7        2.61        2.33      0.77 o
   9   4   7        8.51        9.99      0.64 o
 -10   5   7        0.00        0.85      1.09 o
  -9   5   7        0.11        0.11      1.10 o
  -8   5   7        8.25        4.27      4.15 o
  -7   5   7        8.80       10.81      0.62 o
  -6   5   7        4.06        2.28      1.27 o
  -5   5   7        7.27        7.74      2.94 o
  -4   5   7        0.29        1.50      1.00 o
  -3   5   7        2.08        3.04      0.96 o
  -2   5   7        2.98        3.62      0.52 o
  -1   5   7        5.39        4.45      0.49 o
   0   5   7        0.00       -0.57      0.57 o
   1   5   7       15.94       12.92      0.67 o
   2   5   7       38.23       31.52      0.86 o
   3   5   7       18.26       15.48      0.72 o
   4   5   7        6.98        8.19      0.74 o
   5   5   7       13.85       14.91      2.07 o
   6   5   7        3.03        3.12      1.42 o
   7   5   7       19.25       17.57      0.85 o
   8   5   7        0.51       -0.40      0.97 o
  -7   6   7        0.18       -0.33      0.94 o
  -6   6   7       34.48       37.87      7.37 o
  -5   6   7        0.35        0.72      1.59 o
  -4   6   7        5.67        5.03      2.25 o
  -3   6   7        3.09        3.97      1.60 o
  -2   6   7       21.64       20.65      1.66 o
  -1   6   7        5.93        5.70      0.96 o
   0   6   7        8.05        8.62      0.50 o
   1   6   7        6.20        4.50      0.45 o
   2   6   7       21.59       22.07      1.10 o
   3   6   7        4.05        3.04      0.83 o
   4   6   7        3.52        5.09      1.49 o
   5   6   7        0.52       73.48     44.99 o
  -2   7   7        2.80        1.94      1.45 o
  -1   7   7        0.83        0.93      0.76 o
   0   7   7        7.69        7.39      0.69 o
 -12   0   8       81.74       82.00      2.30 o
 -10   0   8      614.72      620.69      6.32 o
  -8   0   8       78.82       75.75      2.23 o
  -6   0   8       52.65       51.03      1.45 o
  -4   0   8      265.88      288.35      3.31 o
  -2   0   8     2069.41     2037.28      8.33 o
   0   0   8       23.74       19.68      0.43 o
   2   0   8       33.81       35.13      1.05 o
   4   0   8       20.51       14.25      0.66 o
   6   0   8      127.61      188.31      4.17 o
   8   0   8        1.53        2.49      0.64 o
  10   0   8        2.94        1.86      1.26 o
 -13   1   8       10.63       11.86      0.66 o
 -12   1   8        3.03        3.97      0.53 o
 -11   1   8       10.86       10.57      0.69 o
 -10   1   8        9.08        7.30      0.54 o
  -9   1   8      166.93      167.28      2.24 o
  -8   1   8      326.89      319.39      2.92 o
  -7   1   8      145.16      141.31      2.50 o
  -6   1   8        2.70        2.06      0.35 o
  -5   1   8      142.02      144.60      2.20 o
  -4   1   8        7.02        5.23      0.37 o
  -3   1   8        5.20        5.27      0.32 o
  -2   1   8       16.10       15.05      0.39 o
  -1   1   8       70.48       68.19      1.04 o
   0   1   8        0.11        0.31      0.36 o
   1   1   8       16.87       17.67      0.57 o
   2   1   8        8.25        7.73      0.37 o
   3   1   8      122.92      124.36      1.70 o
   4   1   8       44.84       42.58      0.85 o
   5   1   8       77.41       66.50      1.22 o
   6   1   8        2.28        1.96      1.33 o
   7   1   8        9.24        7.41      0.49 o
   8   1   8        2.25        3.06      1.04 o
   9   1   8        8.28        8.26      0.81 o
  10   1   8        0.54        0.79      0.94 o
  11   1   8       43.94       44.15      1.06 o
 -13   2   8       32.73       40.08      0.98 o
 -12   2   8        5.13        5.80      0.58 o
 -11   2   8        1.79        2.13      0.87 o
 -10   2   8        3.82        1.31      0.81 o
  -9   2   8       35.18       34.55      1.66 o
  -8   2   8        9.01        7.84      0.50 o
  -7   2   8        0.44        0.46      0.68 o
  -6   2   8       74.88       70.57      1.40 o
  -5   2   8       33.14       37.65      0.81 o
  -4   2   8       23.47       23.53      0.52 o
  -3   2   8        8.54        6.59      0.36 o
  -2   2   8       43.35       39.14      1.18 o
  -1   2   8       25.95       22.45      0.35 o
   0   2   8       30.12       34.27      0.60 o
   1   2   8        7.09        5.80      0.26 o
   2   2   8       24.21       23.38      1.65 o
   3   2   8        0.30        0.70      0.64 o
   4   2   8        9.45        7.80      0.45 o
   5   2   8       47.39       61.17      1.58 o
   6   2   8       34.18       45.11      1.49 o
   7   2   8        2.83        1.78      0.97 o
   8   2   8       34.21       32.43      1.60 o
   9   2   8        0.01       -0.47      1.16 o
  10   2   8        8.07        6.81      0.65 o
 -12   3   8        0.11        0.25      1.76 o
 -11   3   8        8.45        7.69      0.84 o
 -10   3   8        3.05        1.42      1.29 o
  -9   3   8       11.05        9.61      0.54 o
  -8   3   8       89.86       73.02      1.40 o
  -7   3   8       54.29       40.98      0.86 o
  -6   3   8        5.20        9.88      2.04 o
  -5   3   8        7.56        7.13      0.62 o
  -4   3   8      128.72      122.19      1.81 o
  -3   3   8       69.67       60.86      1.17 o
  -2   3   8        2.10        2.12      0.39 o
  -1   3   8        6.65        6.82      0.31 o
   0   3   8       88.49       83.69      2.56 o
   1   3   8       92.77       85.37      2.74 o
   2   3   8      165.69      137.91      6.76 o
   3   3   8      376.57      382.21     21.48 o
   4   3   8      227.78      244.65      3.13 o
   5   3   8        0.37       -0.10      1.07 o
   6   3   8        8.08       10.71      2.56 o
   7   3   8        1.52        1.27      0.81 o
   8   3   8        0.85        1.14      0.86 o
   9   3   8        0.01        1.45      0.87 o
  10   3   8        3.77        3.00      1.40 o
 -11   4   8        0.34        0.44      0.92 o
 -10   4   8       17.85       15.84      0.71 o
  -9   4   8        2.56        2.37      0.62 o
  -8   4   8       20.65       19.77      0.68 o
  -7   4   8       11.55       10.41      0.86 o
  -6   4   8        4.59        4.03      1.28 o
  -5   4   8       28.05       34.85      7.17 o
  -4   4   8        4.18        4.65      0.66 o
  -3   4   8      473.27      507.17     93.04 o
  -2   4   8      166.72      164.90     14.26 o
  -1   4   8      199.10      192.31      4.40 o
   0   4   8       35.85       29.64      0.50 o
   1   4   8       34.77       36.92      0.66 o
   2   4   8        9.66        9.53      2.00 o
   3   4   8        0.22       -0.29      0.89 o
   4   4   8        8.71        8.20      0.66 o
   5   4   8        5.06        2.22      1.24 o
   6   4   8        6.40       10.42      2.25 o
   7   4   8        9.95        5.40      0.64 o
   8   4   8        2.50        0.83      0.96 o
   9   4   8        0.14        1.39      0.93 o
  -9   5   8        3.84        3.79      0.91 o
  -8   5   8        0.05       -0.31      0.58 o
  -7   5   8        2.31        2.66      0.67 o
  -6   5   8        6.85        9.27      1.35 o
  -5   5   8        3.19        1.72      0.84 o
  -4   5   8        0.00        0.82      0.93 o
  -3   5   8       22.66       24.84      2.91 o
  -2   5   8        0.94        0.84      0.93 o
  -1   5   8        5.69        5.92      0.38 o
   0   5   8        2.37        2.23      0.59 o
   1   5   8        0.02        0.95      0.58 o
   2   5   8        3.70        4.05      0.57 o
   3   5   8       38.96       39.89      2.11 o
   4   5   8        2.91        2.68      0.82 o
   5   5   8        0.00        0.90      1.71 o
   6   5   8        0.17        0.19      1.33 o
   7   5   8        0.81        0.94      0.94 o
  -6   6   8        2.99        2.93      1.49 o
  -5   6   8        1.21       -0.33      1.37 o
  -4   6   8        3.29        1.90      1.29 o
  -3   6   8        0.32        1.13      0.82 o
  -2   6   8        2.05        0.68      1.09 o
  -1   6   8        0.04        0.52      0.78 o
   0   6   8        0.72       -0.25      0.69 o
   1   6   8        2.26        3.04      0.54 o
   2   6   8        1.48        1.62      0.82 o
   3   6   8        1.42        1.88      0.86 o
   4   6   8       11.09       11.53      0.90 o
 -12   0   9        5.89        6.23      0.85 o
 -10   0   9      172.54      162.04      3.45 o
  -8   0   9        1.11        1.45      1.06 o
  -6   0   9        1.95        1.21      0.53 o
  -4   0   9      384.09      371.85      3.98 o
  -2   0   9      230.48      207.92      2.97 o
   0   0   9      137.73      141.72      1.79 o
   2   0   9       27.77       22.92      0.75 o
   4   0   9      448.86      418.49      4.66 o
   6   0   9        6.44        8.87      1.02 o
   8   0   9       23.62       20.80      0.96 o
  10   0   9        0.08        0.97      1.30 o
 -13   1   9        1.58        1.74      0.69 o
 -12   1   9        2.30        2.86      0.65 o
 -11   1   9       22.76       22.02      0.76 o
 -10   1   9       34.46       35.25      0.78 o
  -9   1   9       82.50       83.23      2.04 o
  -8   1   9       55.24       56.99      1.20 o
  -7   1   9      170.97      167.37      2.16 o
  -6   1   9      372.94      354.79      2.96 o
  -5   1   9       29.92       31.14      0.76 o
  -4   1   9       19.51       18.36      0.50 o
  -3   1   9        2.10        1.35      0.35 o
  -2   1   9       11.01        7.44      0.37 o
  -1   1   9        1.34        0.71      0.32 o
   0   1   9       14.83       13.47      0.45 o
   1   1   9        0.12       -0.39      0.47 o
   2   1   9       29.99       31.33      0.67 o
   3   1   9       26.29       19.34      0.54 o
   4   1   9        0.00       -0.03      0.93 o
   5   1   9        0.34        1.65      0.96 o
   6   1   9        3.52        5.84      0.69 o
   7   1   9        5.77        5.10      0.48 o
   8   1   9        9.17        9.95      1.63 o
   9   1   9       49.50       48.53      1.12 o
  10   1   9       66.91       65.06      2.21 o
 -12   2   9        0.74        3.30      1.30 o
 -11   2   9        2.76        3.81      8.28 o
 -10   2   9        1.34        0.81      0.83 o
  -9   2   9       25.82       25.08      0.74 o
  -8   2   9        2.24        2.52      0.45 o
  -7   2   9       31.31       29.44      0.67 o
  -6   2   9        3.17        4.53      0.82 o
  -5   2   9       11.03       11.97      1.48 o
  -4   2   9        0.91        0.48      0.97 o
  -3   2   9       95.58       93.00      1.56 o
  -2   2   9       47.10       44.10      0.89 o
  -1   2   9        4.58        6.20      0.29 o
   0   2   9        7.97       10.57      0.32 o
   1   2   9       14.17       15.36      0.38 o
   2   2   9        1.61        1.58      0.47 o
   3   2   9        0.01       -0.51      0.78 o
   4   2   9        6.76        7.76      1.15 o
   5   2   9        8.90       13.28      0.72 o
   6   2   9       17.77       20.69      0.88 o
   7   2   9        2.76        0.91      0.81 o
   8   2   9        0.02        0.00      1.08 o
   9   2   9        0.01       -2.13      2.13 o
  10   2   9        4.84        3.08      1.46 o
 -11   3   9        0.28        0.47      0.86 o
 -10   3   9       50.16       43.91      0.95 o
  -9   3   9        0.66        0.13      1.14 o
  -8   3   9       56.16       53.12      1.11 o
  -7   3   9        1.91        1.31      0.78 o
  -6   3   9       29.91       29.23      4.54 o
  -5   3   9       30.88       39.38      4.83 o
  -4   3   9        9.26       12.28      0.79 o
  -3   3   9       70.19       78.15      6.24 o
  -2   3   9      265.63      273.20      6.44 o
  -1   3   9      260.80      251.37      2.89 o
   0   3   9       62.44       66.40      1.35 o
   1   3   9       17.67       18.79      0.62 o
   2   3   9      114.15      113.11      2.07 o
   3   3   9       12.98       11.92      1.01 o
   4   3   9       95.24       99.16      5.97 o
   5   3   9       42.98       47.89      1.07 o
   6   3   9        3.03        3.22      0.95 o
   7   3   9        6.17        7.00      1.48 o
   8   3   9        0.17        0.02      1.53 o
   9   3   9        6.28        6.11      0.63 o
 -10   4   9       20.61       16.74      0.73 o
  -9   4   9       14.84       17.06      0.73 o
  -8   4   9        8.31        8.66      0.62 o
  -7   4   9        0.01       -0.12      1.96 o
  -6   4   9        0.68       -0.15      1.15 o
  -5   4   9        6.12        5.47      0.68 o
  -4   4   9       33.32       32.17      4.29 o
  -3   4   9       55.55       52.35      6.90 o
  -2   4   9       74.36       72.95      7.65 o
  -1   4   9       51.87       45.76      0.68 o
   0   4   9       28.48       25.35      0.50 o
   1   4   9        0.17       -0.58      0.58 o
   2   4   9        1.61        1.97      0.64 o
   3   4   9       28.79       27.76      1.92 o
   4   4   9        5.66        5.79      1.61 o
   5   4   9       29.34       30.49      1.15 o
   6   4   9       23.72       28.81      1.16 o
   7   4   9       25.66       22.26      0.83 o
   8   4   9        3.20        1.97      1.00 o
  -8   5   9       30.12      102.88     88.21 o
  -7   5   9        9.60       11.46      0.66 o
  -6   5   9       13.13       13.50      3.48 o
  -5   5   9        2.09        2.35      1.22 o
  -4   5   9        0.27        1.02      1.05 o
  -3   5   9        1.43        2.29      0.79 o
  -2   5   9        0.46        0.62      0.94 o
  -1   5   9        0.21       -0.65      0.65 o
   0   5   9        2.91        2.84      0.44 o
   1   5   9        5.70        5.21      0.44 o
   2   5   9        2.15       -0.55      1.06 o
   3   5   9        4.49        4.62      0.92 o
   4   5   9        2.03        7.99      4.70 o
   5   5   9        0.86       -1.38      1.38 o
   6   5   9        0.05        0.23      1.55 o
  -5   6   9        9.19       13.31      2.61 o
  -4   6   9        0.25        0.07      1.17 o
  -3   6   9        2.57        2.84      1.21 o
  -2   6   9        1.78        1.06      1.09 o
  -1   6   9        0.08        1.44      0.68 o
   0   6   9        2.80        2.74      0.53 o
   1   6   9        1.56        0.35      0.74 o
   2   6   9        2.00        0.97      1.32 o
 -12   0  10        0.41        2.12      1.25 o
 -10   0  10       21.46       20.64      1.01 o
  -8   0  10        0.48       -0.05      1.05 o
  -6   0  10        0.01       -1.48      1.48 o
  -4   0  10       71.34       72.64      2.05 o
  -2   0  10      203.51      218.75      3.26 o
   0   0  10        0.09        0.81      0.73 o
   2   0  10       11.58       13.57      0.83 o
   4   0  10       21.18       27.24      1.17 o
   6   0  10      124.85      174.01      4.46 o
   8   0  10        4.63        5.53      0.83 o
 -12   1  10        0.38        0.36      0.85 o
 -11   1  10        8.02        9.78      0.64 o
 -10   1  10       23.93       23.57      0.74 o
  -9   1  10      190.84      186.93      3.91 o
  -8   1  10      240.42      239.76      2.81 o
  -7   1  10      175.66      172.17      2.32 o
  -6   1  10        3.41        4.19      1.17 o
  -5   1  10       11.43       15.19      1.40 o
  -4   1  10       27.72       24.81      0.84 o
  -3   1  10       31.98       32.86      1.00 o
  -2   1  10        9.32        7.60      0.45 o
  -1   1  10      120.70      120.51      1.26 o
   0   1  10      119.69      108.65      1.22 o
   1   1  10       23.67       23.76      0.48 o
   2   1  10        0.75        2.71      0.66 o
   3   1  10        3.84        3.81      0.50 o
   4   1  10        8.47       10.53      1.31 o
   5   1  10        2.40        1.71      0.64 o
   6   1  10        0.02       -0.20      1.15 o
   7   1  10        4.10        3.78      1.05 o
   8   1  10        5.80        5.63      0.63 o
   9   1  10        4.78        3.21      0.63 o
 -12   2  10        5.15        9.49      1.16 o
 -11   2  10       11.44        3.07    213.49 o
 -10   2  10        0.19        0.38      0.92 o
  -9   2  10       27.40       28.47      2.37 o
  -8   2  10        0.40       -0.14      0.99 o
  -7   2  10       15.63       17.54      0.78 o
  -6   2  10      245.51      318.50     19.38 o
  -5   2  10        4.70        4.11      0.89 o
  -4   2  10        0.24        1.32      0.93 o
  -3   2  10        0.38        0.12      0.78 o
  -2   2  10       30.15       29.71      0.70 o
  -1   2  10       21.97       20.08      0.42 o
   0   2  10        2.53        2.86      0.40 o
   1   2  10       19.77       19.56      0.45 o
   2   2  10        0.09       -0.68      2.01 o
   3   2  10        0.50        0.18      1.02 o
   4   2  10        9.23       10.32      1.57 o
   5   2  10        1.69        5.65      1.94 o
   6   2  10        1.21        2.65      1.17 o
   7   2  10        1.81        0.72      0.81 o
   8   2  10        3.24        2.24      0.58 o
   9   2  10        0.21        0.33      0.93 o
 -11   3  10        0.66        0.63      0.66 o
 -10   3  10        5.80        4.92      2.87 o
  -9   3  10       15.57       13.19      1.35 o
  -8   3  10       11.57        8.36      1.27 o
  -7   3  10        0.00        0.92      0.75 o
  -6   3  10        1.22        2.35      1.15 o
  -5   3  10        9.90       12.60      2.26 o
  -4   3  10       85.70       90.30      6.69 o
  -3   3  10       91.64       95.25      7.60 o
  -2   3  10       43.82       43.93      1.52 o
  -1   3  10       90.71       93.25      1.32 o
   0   3  10      277.20      273.36      2.12 o
   1   3  10      114.31      108.12      1.43 o
   2   3  10       14.23       13.59      0.65 o
   3   3  10       23.98       19.55      1.25 o
   4   3  10        1.30        1.98      1.04 o
   5   3  10        0.09       -0.17      1.17 o
   6   3  10        5.07        5.94      0.92 o
   7   3  10       10.87        9.17      0.64 o
   8   3  10       12.14        9.97      0.70 o
  -9   4  10        0.12       -4.85      7.72 o
  -8   4  10       17.32       17.99      0.72 o
  -7   4  10       17.18       16.90      0.70 o
  -6   4  10        2.00        4.24      1.09 o
  -5   4  10        2.61        2.50      0.67 o
  -4   4  10       19.23       22.03      1.66 o
  -3   4  10       59.04       51.33      8.14 o
  -2   4  10       14.17       13.15      1.18 o
  -1   4  10       11.17        9.86      0.46 o
   0   4  10        0.14       -0.46      0.61 o
   1   4  10       12.07       11.97      0.59 o
   2   4  10        2.57        1.52      0.58 o
   3   4  10        4.32        4.84      0.92 o
   4   4  10       29.72       26.26      1.01 o
   5   4  10      167.87      178.67      5.89 o
   6   4  10       13.13       13.38      1.10 o
  -7   5  10        3.21        3.56      0.60 o
  -6   5  10        6.68       10.14      2.56 o
  -5   5  10        0.53        0.64      1.53 o
  -4   5  10        2.35        3.56      0.85 o
  -3   5  10        0.76        1.06      1.20 o
  -2   5  10        0.00       -1.02      1.02 o
  -1   5  10       39.55       38.60      0.88 o
   0   5  10        0.06        0.47      0.64 o
   1   5  10        0.93        2.00      0.58 o
   2   5  10        4.76        5.10      0.78 o
   3   5  10        2.09        0.93      1.10 o
   4   5  10        0.01       -0.05      1.19 o
 -10   0  11        1.03        0.36      1.34 o
  -8   0  11        3.06        4.01      0.68 o
  -6   0  11        3.63        5.85      0.97 o
  -4   0  11        1.16        0.24      1.29 o
  -2   0  11       32.31       34.43      1.07 o
   0   0  11       34.43       35.10      1.76 o
   2   0  11        0.77        1.49      1.13 o
   4   0  11       86.50       99.10      2.83 o
   6   0  11        5.00        7.30      1.21 o
   8   0  11        6.31        5.40      0.92 o
 -11   1  11        7.70        6.33      0.69 o
 -10   1  11       36.80       40.84      0.91 o
  -9   1  11       15.85       12.48      0.67 o
  -8   1  11       71.86       63.56      1.29 o
  -7   1  11       15.69       14.21      0.59 o
  -6   1  11        0.05       -0.39      1.23 o
  -5   1  11        0.80        1.38      0.72 o
  -4   1  11        0.54        0.10      0.89 o
  -3   1  11       64.71       68.93      1.44 o
  -2   1  11       95.15       91.38      1.83 o
  -1   1  11       45.05       42.26      0.99 o
   0   1  11        0.20        0.04      0.70 o
   1   1  11        8.80        8.54      0.37 o
   2   1  11        3.53        3.32      0.50 o
   3   1  11        0.13        0.86      1.01 o
   4   1  11        4.56        4.08      1.26 o
   5   1  11        2.16        2.88      1.17 o
   6   1  11       20.61       25.74      1.41 o
   7   1  11       17.05       15.15      0.72 o
   8   1  11        0.44        0.46      1.98 o
 -11   2  11        0.71        1.47      0.87 o
 -10   2  11        5.13        6.00      0.73 o
  -9   2  11        5.95        4.79      0.61 o
  -8   2  11      222.30      208.55      2.78 o
  -7   2  11        2.09        2.74      1.80 o
  -6   2  11       37.95       42.68      3.22 o
  -5   2  11       43.63       53.80      3.89 o
  -4   2  11      144.47      166.12      3.11 o
  -3   2  11        3.72        4.88      0.53 o
  -2   2  11       14.89       15.50      1.08 o
  -1   2  11        3.90        3.99      0.53 o
   0   2  11       41.27       40.45      0.58 o
   1   2  11       69.44       70.56      1.05 o
   2   2  11       44.10       44.18      0.92 o
   3   2  11        0.21        0.35      0.87 o
   4   2  11        0.47       -0.62      1.02 o
   5   2  11        0.86        0.53      1.20 o
   6   2  11        0.05       -0.50      1.61 o
   7   2  11        0.08       -0.88      0.88 o
 -10   3  11        1.43       -0.46      0.93 o
  -9   3  11        2.15        2.61      0.57 o
  -8   3  11        0.91        0.68      0.83 o
  -7   3  11        7.13        6.58      0.61 o
  -6   3  11        3.21        2.98      1.35 o
  -5   3  11        0.68        1.34      1.11 o
  -4   3  11        1.78        2.13      0.76 o
  -3   3  11       23.49       28.72      3.98 o
  -2   3  11      224.24      225.40      4.39 o
  -1   3  11       75.08       70.16      1.05 o
   0   3  11       51.67       49.51      0.73 o
   1   3  11        0.00        0.27      0.62 o
   2   3  11        0.00       -1.40      1.85 o
   3   3  11        2.59        2.51      0.82 o
   4   3  11       14.31       13.15      0.85 o
   5   3  11        0.02       -1.23      1.23 o
   6   3  11       15.09       19.85      1.11 o
   7   3  11        7.13        5.71      0.69 o
  -8   4  11        2.90        2.09      0.95 o
  -7   4  11        6.69        7.76      0.65 o
  -6   4  11        0.41        1.22      1.20 o
  -5   4  11        0.47        1.66      1.13 o
  -4   4  11        2.14        2.88      1.57 o
  -3   4  11        2.83        3.34      0.79 o
  -2   4  11        1.11        0.03      0.90 o
  -1   4  11        1.31        1.43      0.64 o
   0   4  11        0.07        0.15      0.97 o
   1   4  11        0.07        0.69      0.64 o
   2   4  11       10.74        8.08      0.71 o
   3   4  11       59.84       52.74      2.24 o
   4   4  11       16.78       15.08      0.98 o
   5   4  11        3.67        3.83      1.44 o
  -5   5  11        2.55        0.60      1.41 o
  -4   5  11        9.53        9.55      2.49 o
  -3   5  11        0.23      107.31     62.93 o
  -2   5  11        9.25        9.92      1.58 o
  -1   5  11        0.08        0.69      0.69 o
   0   5  11        1.67        1.55      0.59 o
   1   5  11        8.37        5.86      0.64 o
   2   5  11        6.85        5.43      1.14 o
 -10   0  12        0.18       -1.32      1.32 o
  -8   0  12        2.51        2.60      0.75 o
  -6   0  12        0.80        2.75      1.72 o
  -4   0  12        1.59        3.80      0.84 o
  -2   0  12        5.30        3.21      0.75 o
   0   0  12       24.42       26.26      1.39 o
   2   0  12        3.71        2.50      0.78 o
   4   0  12        0.53        2.44      1.56 o
   6   0  12        0.52       -1.53      1.91 o
 -10   1  12        0.59        0.48      0.88 o
  -9   1  12       14.99       14.50      0.70 o
  -8   1  12       30.40       27.65      0.80 o
  -7   1  12        8.31        9.41      0.62 o
  -6   1  12        1.23        1.54      1.26 o
  -5   1  12        1.78        2.43      1.26 o
  -4   1  12        0.63       -0.06      0.98 o
  -3   1  12       29.32       30.47      0.77 o
  -2   1  12        5.19        4.27      0.53 o
  -1   1  12       47.65       45.61      1.31 o
   0   1  12       16.10       16.09      0.44 o
   1   1  12        8.39        8.50      0.39 o
   2   1  12        0.02        0.49      0.86 o
   3   1  12        8.56        9.21      0.63 o
   4   1  12        7.45        8.60      0.77 o
   5   1  12       14.47       17.66      1.00 o
   6   1  12        6.38        9.33      0.94 o
   7   1  12        2.34        1.99      0.92 o
 -10   2  12        5.93      111.55     73.28 o
  -9   2  12        0.14       -0.07      0.93 o
  -8   2  12        0.02        0.99      0.94 o
  -7   2  12       77.69       78.60      1.64 o
  -6   2  12      247.69      331.68     24.07 o
  -5   2  12       42.37       60.70      1.97 o
  -4   2  12       21.94       26.19      0.87 o
  -3   2  12       14.04       14.02      0.67 o
  -2   2  12       65.61       66.96      1.51 o
  -1   2  12      111.81      116.27      2.10 o
   0   2  12       54.85       52.70      0.81 o
   1   2  12        0.36        1.20      0.66 o
   2   2  12       81.98       84.69      1.72 o
   3   2  12        8.38        8.86      0.73 o
   4   2  12        2.23        2.35      1.10 o
   5   2  12        1.19        1.73      1.21 o
   6   2  12        1.40        3.12      1.40 o
  -9   3  12        1.37       -0.29      0.93 o
  -8   3  12        1.93        3.93      1.75 o
  -7   3  12        1.65        2.12      0.96 o
  -6   3  12       10.24       14.15      1.02 o
  -5   3  12        0.17       -1.33      3.50 o
  -4   3  12        1.44        0.97      1.17 o
  -3   3  12        5.86        5.49      0.71 o
  -2   3  12       16.73       18.10      0.79 o
  -1   3  12       13.46       11.69      0.51 o
   0   3  12        1.21        1.09      0.66 o
   1   3  12        1.49        1.84      0.57 o
   2   3  12        6.31        6.11      1.41 o
   3   3  12        7.07        6.14      0.73 o
   4   3  12        9.63       10.96      0.88 o
   5   3  12        7.53       10.43      0.92 o
  -7   4  12       12.52       10.73      0.71 o
  -6   4  12        2.17        3.49      1.35 o
  -5   4  12        1.38       -0.16      1.31 o
  -4   4  12        2.89        2.25      0.92 o
  -3   4  12        0.06        0.53      1.33 o
  -2   4  12        0.08        0.95      1.00 o
  -1   4  12        0.17        0.40      0.55 o
   0   4  12        0.33       -0.74      0.74 o
   1   4  12        2.50        3.94      0.91 o
   2   4  12       13.86       14.48      0.80 o
   3   4  12        0.89        1.22      1.21 o
  -8   0  13        1.24        1.00      1.28 o
  -6   0  13       39.70       57.23      1.84 o
  -4   0  13       13.23       14.11      1.01 o
  -2   0  13       16.57       20.06      0.99 o
   0   0  13        0.13        0.76      0.85 o
   2   0  13        0.02        1.38      1.28 o
   4   0  13        0.46       -0.59      1.82 o
  -9   1  13        0.30        0.56      0.83 o
  -8   1  13        0.02       -0.93      0.93 o
  -7   1  13        0.18       -0.91      0.91 o
  -6   1  13       24.62       30.26      1.14 o
  -5   1  13       40.37       53.56      2.20 o
  -4   1  13       22.64       24.47      0.89 o
  -3   1  13        4.25        5.77      1.14 o
  -2   1  13        0.23        0.54      1.57 o
  -1   1  13       11.21       11.45      0.44 o
   0   1  13        6.53        5.24      0.44 o
   1   1  13        1.55        0.96      0.58 o
   2   1  13        0.10       -0.61      1.00 o
   3   1  13        6.37        6.95      0.70 o
   4   1  13        0.45       -0.27      2.02 o
   5   1  13        6.61        6.50      0.91 o
  -8   2  13      111.13       97.20      1.93 o
  -7   2  13       13.17       14.98      1.56 o
  -6   2  13        0.00        0.69      1.39 o
  -5   2  13        9.69       10.33      0.93 o
  -4   2  13        1.31        2.24      0.81 o
  -3   2  13        9.86        8.89      0.75 o
  -2   2  13        6.38        5.87      0.70 o
  -1   2  13        0.01        0.26      0.85 o
   0   2  13      240.23      227.79      2.23 o
   1   2  13       29.60       31.32      0.89 o
   2   2  13       38.14       33.95      1.06 o
   3   2  13        0.08        0.05      1.07 o
   4   2  13        0.01        0.38      1.11 o
  -7   3  13        0.98        1.37      1.14 o
  -6   3  13       55.99       73.13      5.31 o
  -5   3  13       20.46       23.67      1.10 o
  -4   3  13        0.93        1.12      1.13 o
  -3   3  13       10.34       11.15      2.17 o
  -2   3  13        1.40        2.23      0.73 o
  -1   3  13        0.09       -0.20      0.93 o
   0   3  13        2.96        2.95      0.58 o
   1   3  13        0.70       -0.48      0.70 o
   2   3  13        0.80        3.00      0.76 o
   3   3  13        2.22        1.23      1.17 o
  -4   4  13        0.12        0.58      2.63 o
  -3   4  13        0.94       -1.27      1.27 o
  -2   4  13        3.42        3.68      1.02 o
  -1   4  13        0.38       -0.47      0.72 o
   0   4  13        1.96        1.31      0.62 o
  -8   0  14        0.06        0.75      1.32 o
  -6   0  14        1.42        3.01      1.87 o
  -4   0  14        1.09        2.51      1.52 o
  -2   0  14        4.90        4.35      0.89 o
   0   0  14        0.59        1.87      0.94 o
   2   0  14        0.13       -0.15      1.49 o
  -7   1  14       17.81       16.23      0.75 o
  -6   1  14        7.35        9.13      0.98 o
  -5   1  14        1.14        1.50      3.70 o
  -4   1  14        6.01        8.08      1.37 o
  -3   1  14        3.45        3.53      0.81 o
  -2   1  14       12.58       14.16      0.77 o
  -1   1  14        0.17        0.67      0.57 o
   0   1  14       15.33       13.78      0.59 o
   1   1  14       44.39       44.43      0.76 o
   2   1  14       26.92       29.73      0.98 o
   3   1  14        3.20        2.04      0.87 o
  -6   2  14       20.87       22.56      1.47 o
  -5   2  14        0.02       -0.69      1.28 o
  -4   2  14        1.53        3.11      1.18 o
  -3   2  14        0.59        0.27      2.22 o
  -2   2  14       52.96       50.46      1.14 o
  -1   2  14        5.41        5.62      0.50 o
   0   2  14       21.47       18.95      0.61 o
   1   2  14        1.98        2.23      0.46 o
   2   2  14       13.64       12.33      0.83 o
  -3   3  14       23.04       23.32      1.01 o
  -2   3  14        3.41        3.02      0.70 o
  -1   3  14        0.02        0.17      0.72 o
  -4   0  15       21.78       23.99      1.42 o
  -2   0  15       15.30       15.40      1.12 o
   0   0  15        5.56        5.00      0.69 o
  -4   1  15        0.00        1.09      1.11 o
  -3   1  15        0.59       -1.07      1.07 o
  -2   1  15       16.13       15.85      0.81 o
  -1   1  15       14.59       14.53      1.05 o
 
